# Supplementary material for: The RAD6-like Ubiquitin Conjugase Gene OsUBC7 Has a Positive Role in the Early Cold Stress Tolerance Response of Rice
Source: Genes (Basel). 2025 Jan 8;16(1):66. doi: 10.3390/genes16010066 (PMC11764743; doi:10.3390/genes16010066)
Supplement: Supplementary file 1 [file genes-16-00066-s001.zip]

Archive with 1 entries (1 files):
- genes-3352921-supplementary.pdf
